# Supplementary material for: Metabolite Variations during the First Weeks of Growth of Immature Citrus sinensis and Citrus reticulata by Untargeted Liquid Chromatography–Mass Spectrometry/Mass Spectrometry Metabolomics
Source: Molecules. 2024 Aug 6;29(16):3718. doi: 10.3390/molecules29163718 (PMC11357260; doi:10.3390/molecules29163718)
Supplement: Supplementary file 1 [file molecules-29-03718-s001.zip]

Archive with 2 entries (2 files):
- S1_Deschamps_Molecules.pdf
- S2_Deschamps_Molecules.xlsx
