# Supplementary material for: Metabolite Variations during the First Weeks of Growth of Immature Citrus sinensis and Citrus reticulata by Untargeted Liquid Chromatography–Mass Spectrometry/Mass Spectrometry Metabolomics
Source: Molecules. 2024 Aug 6;29(16):3718. doi: 10.3390/molecules29163718 (PMC11357260; doi:10.3390/molecules29163718)
Supplement: Supplementary file 1 [file molecules-29-03718-s001.zip › S2_Deschamps_Molecules.xlsx]

## Sheet: references
reference	citation	mass spectrometer
a	HMBD	several (online database)
b	Mass Bank of North America (MoNA)	several (online database)
c	Xing et al., J. Agric. Food Chem. 2017, 65, 2615−2627	Q-ToF
d	Zhao et al., J Sep Sci2018;41:1947–1959	Q-ToF
e	GNPS	several (online database)
f	Su et al., ACS Omega 2023, 8, 6253−6267	Orbitrap
g	Liu et al., Scientia Horticulturae 282 (2021) 109996	Orbitrap
h	Fu et al., ACS Omega 2020, 5, 19, 11013–11023	Orbitrap
i	mzCloud	Orbitrap (online database)
j	Ke et al.,Food Anal. Methods	Q-ToF
k	Zhang et al., Talanta 124 (2014) 111–122	Orbitrap

## Sheet: Table S2 Oranges vs Mandarin
RT [min]	observed m/z	adduct	m/z error [ppm]	molecular formula	proposed annotation	annotation level	Reference	KEGG/ Lipidmaps ID	chemical family	upregulated in Navel Orange or Fremont Mandarin	upregulated in Valencia Orange or Fremont Mandarin	upregulated in Valencia Late Orange or Fremont Mandarin
2.168	156.077	[M+H]+	-1.15	C6H9N3O2	L-Histidine	2	i	C00135	amino acid	not significant	Valencia Orange	Valencia Late Orange
2.641	160.097	[M+H]+	-1.25	C7H13NO3	betonicine	2	b	C08269	amino acid	not significant	Valencia Orange	Valencia Late Orange
2.209	175.119	[M+H]+	-1.05	C6H14N4O2	L-Arginine	2	c, i	C00062	amino acid	not significant	Valencia Orange	Valencia Late Orange
4.252	182.081	[M+H]+	-1.07	C9H11NO3	L-Tyrosine	2	i	C00082	amino acid	not significant	Valencia Orange	Valencia Late Orange
4.068	208.097	[M+H]+	-0.71	C11H13NO3	amine	3			amine	Fremont Mandarin	Fremont Mandarin	Fremont Mandarin
4.174	231.084	[M+Na]+	-1	C8H16O6	sugar	3			sugar	not significant	Valencia Orange	not significant
4.167	253.07	[M+H]+	-1.60286	C12H12O6	polyphenol	3			polyphenol	Navel Orange	Valencia Orange	Valencia Late Orange
3.949	262.128	[M+H]+	-1.4929	C11H19NO6	mycosporine	2	b	C10607	amine	not significant	Valencia Orange	Valencia Late Orange
2.404	266.16	[M+H]+	-1.16	C11H23NO6	amino sugar	3			amino sugar	Navel Orange	Valencia Orange	Valencia Late Orange
9.943	277.216	[M+H-H2O]+	-0.91	C18H30O3	8-(3-octa-2,5-dienyloxiran-2-yl)octanoic acid	2	b		lipid	Navel Orange	not significant	not significant
6.727	279.05	[M+H]+	-0.415153	C13H10O7	polyphenol	3			polyphenol	not significant	Valencia Orange	Valencia Late Orange
4.069	314.16	[M+H]+	-0.84375	C15H23NO6	amino sugar	3			amino sugar	Navel Orange	Valencia Orange	Valencia Late Orange
5.491	317.186	[M+H]+	-0.95	C18H24N2O3	amine	3			amine	Fremont Mandarin	not significant	Fremont Mandarin
6.854	328.154	[M+H]+	-0.11	C19H21NO4	amine	3			amine	Navel Orange	Valencia Orange	Valencia Late Orange
7.247	329.102	[M+H]+	-0.179022	C18H16O6	5-Hydroxy-7,3',4'-trimethoxyflavone	2	c,d	LMPK12111062	polymethoxyflavone	not significant	Valencia Orange	Valencia Late Orange
8.653	343.117	[M+H]+	-1.11	C19H18O6	5,7,8,4'-tetramethoxyflavone	2	c,d	LMPK12111369	polymethoxyflavone	Navel Orange	Valencia Orange	Valencia Late Orange
8.064	343.117	[M+H]+	-0.89	C19H18O6	3',4',5,7-tetramethoxyflavone	1	standard	LMPK12111074	polymethoxyflavone	Fremont Mandarin	Fremont Mandarin	Fremont Mandarin
8.193	345.097	[M+H]+	-0.85	C18H16O7	hydroxy-polymethoxyflavone	3			polymethoxyflavone	Navel Orange	Valencia Orange	Valencia Late Orange
4.172	357.066	[M+H]+	-0.37	C11H16O13	sucrose	2	e	C00089	sugar	Navel Orange	Valencia Orange	Valencia Late Orange
9.139	359.112	[M+H]+	-0.49	C19H18O7	5-demethylsinensetin	2	k		polymethoxyflavone	Navel Orange	Valencia Orange	Valencia Late Orange
10.249	359.112	[M+H]+	-0.43	C19H18O7	gardenin B	2	c,d	C15109	polymethoxyflavone	Fremont Mandarin	not significant	Fremont Mandarin
7.135	359.112	[M+H]+	-0.43	C19H18O7	isomer of gardenin B	3			polymethoxyflavone	Navel Orange	Valencia Orange	Valencia Late Orange
7.578	359.112	[M+H]+	-0.37	C19H18O7	isomer of gardenin B	3			polymethoxyflavone	not significant	Fremont Mandarin	Valencia Late Orange
5.479	367.186	[M+H]+	-0.964857	C18H26N2O6	amino sugar	3			amino sugar	Navel Orange	Valencia Orange	Valencia Late Orange
8.129	373.128	[M+H]+	-1.11	C20H20O7	sinensetin	1	standard	C10186	polymethoxyflavone	Navel Orange	Valencia Orange	Valencia Late Orange
9.186	373.128	[M+H]+	-1.09	C20H20O7	tangeretin	1	standard	C10190	polymethoxyflavone	Fremont Mandarin	Fremont Mandarin	Fremont Mandarin
8.638	375.107	[M+H]+	-1.11	C19H18O8	skullcapflavone II	2	b	C10183	polymethoxyflavone	Fremont Mandarin	Fremont Mandarin	Fremont Mandarin
8.306	375.144	[M+H]+	-0.76	C20H22O7	5,6,7,3′,4′-Pentamethoxyflavanone	2	j	LMPK12140633	polymethoxyflavone	Fremont Mandarin	Fremont Mandarin	Fremont Mandarin
4.176	389.016	[M+Na]+	-0.88	C12H16O9P2	organic phosphorus	3			organic phosphorus	Navel Orange	Valencia Orange	Valencia Late Orange
8.161	389.123	[M+H]+	-1.03	C20H20O8	isomer of demethylnobiletin	3			polymethoxyflavone	Navel Orange	Valencia Orange	Valencia Late Orange
8.778	389.123	[M+H]+	-0.51	C20H20O8	isomer of demethylnobiletin	3			polymethoxyflavanone	Navel Orange	Valencia Orange	Valencia Late Orange
9.68	389.123	[M+H]+	-0.53	C20H20O8	5-demethylnobiletin	1	standard	LMPK12111479	polymethoxyflavone	Fremont Mandarin	Fremont Mandarin	Fremont Mandarin
7.758	389.123	[M+H]+	-0.3	C20H20O8	3'-demethylnobiletin	2	d	LMPK12111478	polymethoxyflavone	Fremont Mandarin	Fremont Mandarin	Fremont Mandarin
5.506	400.171	[M+H]+	-0.81044	C17H25N3O8	amino sugar	3			amino sugar	Navel Orange	Valencia Orange	Valencia Late Orange
6.773	401.087	[M+H]+	-2.29	C20H16O9	polyphenol	3			polyphenol	Navel Orange	Valencia Orange	Valencia Late Orange
8.638	403.138	[M+H]+	-1.21	C21H22O8	nobiletin	1	standard	C10112	polymethoxyflavone	Fremont Mandarin	Fremont Mandarin	Fremont Mandarin
8.568	405.154	[M+H]+	-1.61	C21H24O8	hydroxy-polymethoxyflavanone	3			polymethoxyflavanone	Fremont Mandarin	Fremont Mandarin	Fremont Mandarin
9.835	405.154	[M+H]+	-0.35	C21H24O8	1-(2-Hydroxy-3,4,5,6-tetramethoxyphenyl)-3-(3,4,5-trimethoxyphenyl)-2-propene-1-one	2	k		polymethoxyflavanone	Fremont Mandarin	Fremont Mandarin	Fremont Mandarin
8.135	411.084	[M+Na]+	-1	C23H16O6	polyphenol	3			polyphenol	Navel Orange	Valencia Orange	Valencia Late Orange
9.219	419.133	[M+H]+	-0.95	C21H22O9	5-Hydroxy-3,6,7,8,3',4'-hexamethoxyflavone	2	a		polymethoxyflavone	Navel Orange	not significant	not significant
10.016	419.134	[M+H]+	-0.23	C21H22O9	gardenin A	1	standard	LMPK12111493	polymethoxyflavone	Navel Orange	not significant	not significant
6.184	437.18	[M+H]+	-0.67	C22H28O9	polyphenol	3			polyphenol	Navel Orange	Valencia Orange	Valencia Late Orange
6.825	441.079	[M+Na]+	-0.29	C20H18O10	polyphenol	3			polyphenol	not significant	Valencia Orange	Valencia Late Orange
7.922	540.15	[M+Na]+	1.16	C26H23N5O7	amine	3			amine	Navel Orange	Valencia Orange	Valencia Late Orange
8.385	560.285	[M+H]+	-0.681468	C30H41NO9	amine	3			amine	Navel Orange	not significant	not significant
6.526	588.244	[M+H]+	0.08	C30H37NO11	amine	3			amine	Fremont Mandarin	Fremont Mandarin	Fremont Mandarin
6.284	609.181	[M+H]+	0.118074	C28H32O15	isomer of diosmin	3			flavone	Fremont Mandarin	Fremont Mandarin	Fremont Mandarin
6.112	653.171	[M+H]+	-0.47	C29H32O17	flavone	3			flavone	not significant	Valencia Orange	Valencia Late Orange
5.944	655.186	[M+H]+	-0.7	C29H34O17	flavone	3			flavone	not significant	Valencia Orange	Valencia Late Orange
7.68	670.393	[M+H]+	0.36	C34H51N7O7	amine	3			amine	Fremont Mandarin	Fremont Mandarin	Fremont Mandarin
6.728	681.203	[M+H]+	-0.22	C31H36O17	flavone	3			flavone	Fremont Mandarin	Fremont Mandarin	Fremont Mandarin
6.531	697.197	[M+H]+	-0.24	C31H36O18	flavone	3			flavone	not significant	Valencia Orange	Valencia Late Orange
7.019	704.397	[M+H]+	-0.54	C35H60O14	lipid	3			lipid	Fremont Mandarin	not significant	Fremont Mandarin
6.689	725.229	[M+H]+	-0.01	C33H40O18	flavone	3			flavone	Navel Orange	Valencia Orange	Valencia Late Orange
6.388	781.219	[M+H]+	0.39	C35H40O20	flavone	3			flavone	Navel Orange	Valencia Orange	Valencia Late Orange
8.242	795.476	[M+H]+	-0.13	C41H62N8O8	Cyclo(glycylglycylleucylleucylleucylprolylprolylphenylalanyl)	2	e		peptide	Navel Orange	Valencia Orange	Valencia Late Orange

## Sheet: Navel vs Valencia
RT [min]	observed m/z	adduct	m/z error [ppm]	molecular formula	proposed annotation	annotation level	Reference	KEGG/ Lipidmaps ID	chemical family	upregulated in Navel Orange or Valencia Orange	upregulated in Navel Orange or Valencia Late Orange
2.168	156.077	[M+H]+	-1.15	C6H9N3O2	L-Histidine	2	i	C00135	amino acid	Valencia Orange	Valencia Late Orange
4.252	182.081	[M+H]+	-1.07	C9H11NO3	L-Tyrosine	2	i	C00082	amino acid	Valencia Orange	Valencia Late Orange
8.432	205.143	[M+H]+	-1.35	C10H20O4	organic acid	3			organic acid	Navel Orange	not significant
2.521	295.113	[M+H]+	-0.84	C10H18N2O8	amino sugar	3			amino sugar	Valencia Orange	Valencia Late Orange
4.069	314.16	[M+H]+	-0.84375	C15H23NO6	amino sugar	3			amino sugar	Navel Orange	not significant
9.733	329.102	[M+H]+	-0.43	C18H16O6	polymethoxyflavone	3			polymethoxyflavone	Valencia Orange	Valencia Late Orange
8.653	343.117	[M+H]+	-1.22304	C19H18O6	5,7,8,4'-tetramethoxyflavone	2	c,d	LMPK12111369	polymethoxyflavone	Valencia Orange	Valencia Late Orange
9.139	359.112	[M+H]+	-0.478407	C19H18O7	5-demethylsinensetin	2	k		polymethoxyflavone	Valencia Orange	Valencia Late Orange
10.249	359.112	[M+H]+	-0.43	C19H18O7	gardenin B	2	c,d	C15109	polymethoxyflavone	Valencia Orange	Valencia Late Orange
8.778	389.123	[M+H]+	-0.51	C20H20O8	isomer of demethylnobiletin	3			polymethoxyflavone	Navel Orange	not significant
8.161	389.123	[M+H]+	-1.03	C20H20O8	isomer of demethylnobiletin	3			polymethoxyflavone	Navel Orange	not significant
9.219	419.133	[M+H]+	-0.95	C21H22O9	5-Hydroxy-3,6,7,8,3',4'-hexamethoxyflavone	2	a		polymethoxyflavone	not significant	Navel Orange
10.016	419.134	[M+H]+	-0.23	C21H22O9	gardenin A	1	standard	LMPK12111493	polymethoxyflavone	Navel Orange	not significant
7.042	420.222	[M+H]+	-0.86	C19H33NO9	amine	3			amine	Valencia Orange	Valencia Late Orange
9.007	433.149	[M+H]+	-0.76	C22H24O9	3, 5, 6, 7, 8, 3', 4'-Heptamethoxyflavone	2	d	LMPK12113345	polymethoxyflavone	not significant	Navel Orange
6.825	441.079	[M+H]+	-1.19	C20H18O10	polyphenol	3			polyphenol	Navel Orange	not significant
7.906	533.238	[M+H]+	-0.9	C28H36O10	limonoid	3			limonoid	Navel Orange	not significant
6.112	653.171	[M+H]+	-0.47	C29H32O17	flavone	3			flavone	Valencia Orange	Valencia Late Orange
6.531	697.197	[M+H]+	-0.24	C31H36O18	flavone	3			flavone	Valencia Orange	Valencia Late Orange
7.019	704.397	[M+H]+	-0.54	C35H60O14	lipid	3			lipid	Valencia Orange	Valencia Late Orange
6.237	797.213	[M+H]+	-0.02	C35H40O21	polyphenol	3			polyphenol	Valencia Orange	Valencia Late Orange

## Sheet: Table S3 Evolution
										Fremont mandarin	Navel orange	Valencia orange	Valencia Late orange
RT [min]	observed m/z	adduct	m/z error [ppm]	molecular formula	proposed annotation	annotation level	Reference	KEGG/ Lipidmaps ID	chemical familly	variation tendency	variation tendency	variation tendency	variation tendency
5.506	152.107	[M+H]+	-0.89	C9H13NO	N-methyltyramine	2	b	C02442	amine	decrease	not significant	decrease	decrease
2.209	175.119	[M+H]+	-1.05	C6H14N4O2	L-Arginine	2	a, i	C00062	amino acid	increase	not significant	not significant	not significant
2.946	193.07	[M+H]+	-1.13863	C7H12O6	quinic acid	2	b	C00296	organic acid	not significant	increase	increase	not significant
2.398	198.097	[M+H]+	-1.40943	C6H15NO6	amino sugar	3			amino sugar	not significant	increase	not significant	not significant
2.627	203.052	[M+Na]+	-0.97	C6H12O6	fructose	1	standard	C10906	sugar	increase	increase	not significant	not significant
4.068	208.097	[M+H]+	-0.71	C11H13NO3	amine	3			amine	decrease	not significant	not significant	not significant
6.116	218.211	[M+H]+	-0.12	C12H27NO2	alkylamine	3			amine	not significant	decrease	not significant	not significant
2.277	224.113	[M+H]+	-0.86	C8H17NO6	amino sugar	3			amino sugar	increase	not significant	not significant	not significant
4.175	231.084	[M+Na]+	-1	C8H16O6	sugar	3			sugar	not significant	not significant	decrease	not significant
2.653	233.026	[M+Na]+	-0.95	C6H10O8	sugar	3			sugar	not significant	not significant	decrease	not significant
6.493	246.243	[M+H]+	-0.588767	C14H31NO2	alkylamine	3			amine	not significant	decrease	not significant	not significant
2.669	248.113	[M+H]+	-1.15	C10H17NO6	amino sugar	3			amino sugar	increase	not significant	not significant	not significant
2.63	265.023	[M+H]+	2.69	C7H9O7N2P	organic phosphorus	3			organic phosphorus	increase	increase	not significant	not significant
2.67	266.123	[M+H]+	-1.02	C10H19NO7	amino sugar	3			amino sugar	increase	increase	not significant	not significant
5.5	268.104	[M+H]+	-0.563911	C10H13N5O4	adenosine	1	standard	C00212	amino sugar	not significant	increase	not significant	not significant
7.458	268.133	[M+H]+	0.05	C17H17NO2	amine	3			amine	decrease	not significant	not significant	not significant
9.943	277.216	[M+H-H2O]+	-0.739262	C18H30O3	8-(3-octa-2,5-dienyloxiran-2-yl)octanoic acid	2	b	-	lipid	not significant	decrease	decrease	decrease
2.989	278.123	[M+H]+	-1.22509	C11H19NO7	amine	3			amine	not significant	increase	not significant	not significant
6.729	279.05	[M+H]+	-0.415153	C13H10O7	polyphenol	3			polyphenol	not significant	not significant	decrease	decrease
10.6	279.232	[M+H]+	-0.618371	C18H30O2	linoleinic acid	2	b	C06427	lipid	not significant	decrease	decrease	decrease
2.396	280.995	[M+Na]+	0.24	C6H12O7P2	organic phosphorus	3			organic phosphorus	not significant	increase	not significant	not significant
7.729	282.149	[M+H]+	-0.5	C18H19NO2	amine	3			amine	decrease	not significant	not significant	not significant
2.948	292.995	[M+Na]+	0.9	C7H12O7P2	organic phosphorus	3			organic phosphorus	not significant	increase	not significant	not significant
2.521	295.113	[M+H]+	-0.84	C10H18N2O8	amino sugar	3			amino sugar	increase	increase	increase	increase
9.099	296.164	[M+H]+	-0.72	C19H21NO2	amine	3			amine	decrease	not significant	not significant	not significant
4.175	311.073	[M+Na]+	-1.13189	C12H16O8	sugar	3			sugar	not significant	increase	not significant	not significant
4.07	314.16	[M+H]+	-0.84375	C15H23NO6	amino sugar	3			amino sugar	not significant	increase	not significant	not significant
5.491	317.186	[M+H]+	-0.95	C18H24N2O3	amine	3			amine	decrease	not significant	not significant	not significant
4.179	327.047	[M+Na]+	-1.13	C11H15O7NP	organic phosphorus	3			organic phosphorus	not significant	increase	not significant	not significant
6.854	328.154	[M+H]+	-0.0358695	C19H21NO4	amine	3			amine	not significant	not significant	increase	not significant
7.247	329.102	[M+H]+	-0.179022	C18H16O6	5-Hydroxy-7,3',4'-trimethoxyflavone	2	c,d		polymethoxyflavone	not significant	decrease	not significant	not significant
2.345	337.172	[M+H]+	-0.551771	C12H24N4O7	amino sugar	3			amino sugar	not significant	increase	not significant	not significant
8.653	343.117	[M+H]+	-1.22304	C19H18O6	5,7,8,4'-tetramethoxyflavone	2	c,d	LMPK12111369	polymethoxyflavone	not significant	not significant	not significant	increase
8.192	345.097	[M+H]+	-0.945471	C18H16O7	hydroxy-polymethoxyflavone	3			polymethoxyflavone	not significant	decrease	not significant	decrease
8.4	345.097	[M+H]+	-0.24	C18H16O7	polymethoxyflavone	3			polymethoxyflavone	decrease	not significant	not significant	not significant
4.169	357.066	[M+H]+	-0.434881	C11H16O13	sucrose	2	e		sugar	not significant	increase	decrease	not significant
5.494	358.149	[M+H]+	-0.807623	C16H23NO8	amino sugar	3			amino sugar	not significant	increase	not significant	not significant
9.14	359.112	[M+H]+	-0.478407	C19H18O7	5-demethylsinensetin	2	k		polymethoxyflavone	not significant	decrease	not significant	not significant
10.249	359.112	[M+H]+	-0.43	C19H18O7	gardenin B	2	c,d	C15109	polymethoxyflavone	decrease	not significant	not significant	not significant
7.58	359.112	[M+H]+	-0.37	C19H18O7	isomer of gardenin B	3			polymethoxyflavone	decrease	not significant	not significant	not significant
2.974	360.15	[M+H]+	-0.973496	C12H25NO11	amine	3			amine	not significant	increase	not significant	not significant
2.96	365.105	[M+H]+	-0.6	C12H22O11	sugar	3			sugar	not significant	increase	increase	increase
5.477	367.186	[M+H]+	-0.964857	C18H26N2O6	amino sugar	3			amino sugar	not significant	increase	not significant	not significant
8.638	375.107	[M+H]+	-1.11	C19H18O8	skullcapflavone II	2	b	C10183	polymethoxyflavone	decrease	not significant	not significant	not significant
9.681	389.123	[M+H]+	-0.53	C20H20O8	5-demethylnobiletin	1	standard	LMPK12111479	polymethoxyflavone	decrease	not significant	not significant	not significant
7.758	389.123	[M+H]+	-0.3	C20H20O8	3'-demethylnobiletin	2	d	LMPK12111478	polymethoxyflavone	decrease	not significant	not significant	not significant
6.178	393.118	[M+H]+	-0.7195	C19H20O9	polyphenol	3			polyphenol	not significant	not significant	not significant	increase
5.51	400.171	[M+H]+	-0.81044	C17H25N3O8	amino sugar	3			amino sugar	not significant	not significant	not significant	decrease
6.736	401.087	[M+H]+	-0.48	C20H16O9	polyphenol	3			polyphenol	decrease	not significant	decrease	decrease
8.486	403.139	[M+H]+	-0.544292	C21H22O8	irigenin trimethyl ether	2	b	-	polymethoxyflavone	not significant	decrease	not significant	not significant
7.04	420.222	[M+H]+	-0.86	C19H33NO9	amine	3			amine	decrease	not significant	decrease	decrease
9.007	433.149	[M+H]+	-0.76	C22H24O9	3, 5, 6, 7, 8, 3', 4'-Heptamethoxyflavone	2	d	LMPK12113345	polymethoxyflavone	increase	not significant	increase	increase
6.398	433.149	[M+H]+	-0.55	C22H24O9	polyphenol	3			polyphenol	increase	increase	not significant	not significant
6.822	441.079	[M+H]+	-1.19	C20H18O10	polyphenol	3			polyphenol	not significant	not significant	decrease	decrease
2.401	445.086	[M+Na]+	-2.35	C16H23O11P	organic phosphorus	3			organic phosphorus	increase	increase	increase	not significant
8.062	471.201	[M+H]+	-0.99	C26H30O8	limonin	2	f,g,h	C03514	limonoid	increase	not significant	increase	not significant
8.384	515.227	[M+H]+	-0.28	C28H34O9	nomilin	2	g,h	C08773	limonoid	increase	not significant	not significant	not significant
7.901	533.238	[M+H]+	-0.9	C28H36O10	limonoid	3			limonoid	increase	not significant	not significant	not significant
8.384	560.285	[M+H]+	-0.681468	C30H41NO9	amine	3			amine	increase	increase	not significant	not significant
5.815	565.155	[M+H]+	-0.79	C26H28O14	polyphenol	3			polyphenol	increase	not significant	not significant	not significant
8.835	569.235	[M+Na]+	-0.79	C29H38O10	polyphenol	3			polyphenol	increase	not significant	not significant	not significant
5.988	581.186	[M+H]+	-0.53	C27H32O14	isonaringin	1	standard	C09793	flavanone	increase	increase	increase	increase
6.526	588.244	[M+H]+	0.08	C30H37NO11	amine	3			amine	decrease	not significant	not significant	not significant
5.83	595.165	[M+H]+	-0.2	C27H30O15	apigenin 6,8-digalactoside	2	b	-	flavone	not significant	increase	not significant	not significant
6.398	595.202	[M+H]+	-0.62	C28H34O14	neoponcirin	1	standard	LMPK12140337	flavanone	increase	increase	increase	not significant
6.284	609.181	[M+H]+	0.118074	C28H32O15	isomer of diosmin	3			flavone	increase	not significant	not significant	not significant
7.68	670.393	[M+H]+	0.36	C34H51N7O7	amine	3			amine	decrease	not significant	not significant	not significant
7.019	704.397	[M+H]+	-0.63	C35H60O14	lipid	3			lipid	not significant	not significant	decrease	decrease
6.69	725.229	[M+H]+	-0.01	C33H40O18	flavone	3			flavone	increase	not significant	increase	increase
8.65	767.23	[M+H]+	-0.818055	C38H34N6O12	amine	3			amine	not significant	not significant	not significant	increase
6.531	787.244	[M+H]+	0.07	C38H42O18	sugar derivative	3			sugar	increase	not significant	not significant	not significant
8.243	795.476	[M+H]+	1.8	C41H62N8O8	Cyclo(glycylglycylleucylleucylleucylprolylprolylphenylalanyl)	2	e	-	peptide	not significant	decrease	not significant	decrease
polyphenol
flavanone
amine
flavone
flavanone
flavone
peptide
lipid
flavone
amine
sugar
lipid

## Sheet: MSMS
RT [min]	observed m/z	adduct	m/z error [ppm]	molecular formula	proposed annotation	annotation level	Reference	m/z fragment	intensity	m/z fragment	intensity	m/z fragment	intensity	m/z fragment	intensity	m/z fragment	intensity	m/z fragment	intensity	m/z fragment	intensity	m/z fragment	intensity	m/z fragment	intensity	m/z fragment	intensity	m/z fragment	intensity	m/z fragment	intensity	m/z fragment	intensity	m/z fragment	intensity	m/z fragment	intensity	m/z fragment	intensity	m/z fragment	intensity	m/z fragment	intensity	m/z fragment	intensity	m/z fragment	intensity	m/z fragment	intensity
5.506	152.107	[M+H]+	-0.89	C9H13NO	N-methyltyramine	2	b	58.0653	5253	59.0727	15471	77.0389	4555	89.0591	4585	91.0539	5119	93.07	25693	103.054	7983	121.065	4933212	121.107	11720	122.068	239243	128.02	4624	151.095	30596	152.054	87984	152.108	557020
2.168	156.077	[M+H]+	-1.15	C6H14N4O2	L-Histidine	2	i	49.315	1473.73	52.1152	1484.85	84.9733	1312.59	95.0602	2296.71	95.8542	1219.1	98.3846	1251.57	110.071	57286.6	111.075	2221.98	112.977	3972.59	116.494	1237.04	133.951	1393.57	147.12	1129.17	156.076	28989.4	157.079	1303.69	174.971	3960.06
2.641	160.097	[M+H]+	-1.25	C7H12O6	betonicine	2	b	44.4858	5209	49.5017	5751	57.1144	5141	58.0658	6444	69.8591	4751	78.0432	3966	86.3965	4368	88.0754	48098	97.3284	4563	110.375	4234	114.971	5314	116.07	4814	133.066	4895	148.375	4161	159.117	6121	160.098	5738149	160.161	8873
2.209	175.119	[M+H]+	-1.05	C6H15NO6	L-Arginine	2	c, i	57.0409	1668	60.0559	256322	61.0591	1916	70.065	195150	71.0686	4493	72.0808	22768	88.0207	2231	97.0752	2267	98.06	2130	112.087	26413	113.071	3401	114.103	8079	115.087	6483	116.07	254970	117.074	8182	130.031	2095	130.097	94139	131.103	2522	133.097	2771	141.066	2233	157.107	20272
4.252	182.081	[M+H]+	-1.07	C6H12O6	L-Tyrosine	2	i	49.0618	1566	52.0132	1515	70.0657	1347	96.0803	2400	105.033	2732	113.964	2548	116.967	1350	119.048	3363	123.043	8226	132.959	2265	136.076	33955	137.078	1266	137.963	1624	139.984	2637	147.043	5424	155.975	6742	158.97	1592	159.969	1487	165.055	21795	166.058	1965	169.723	1260
2.946	193.07	[M+H]+	-1.13863	C11H13NO3	quinic acid	2	b	43.9603	1327	44.0213	1285	44.9634	1318	49.5763	1481	51.6783	1707	57.8111	1328	67.0543	2643	69.0333	15435	83.0485	7860	84.9595	2544	87.0072	1748	88.7039	1350	93.0335	2919	95.0492	26136	96.052	1503	101.023	1361	111.044	30029	121.029	2962	125.018	2452	129.054	35627	130.058	1607
2.398	198.097	[M+H]+	-1.40943	C12H27NO2	amino sugar	3		74.0966	4652	84.9596	3744	100.075	1776	109.028	1864	174.971	5373	192.947	4155	193.948	2637	198.184	1785
2.627	203.052	[M+Na]+	-0.97	C8H17NO6	fructose	1	standard	no fragmentation
8.432	205.143	[M+H]+	-1.35	C8H16O6	organic acid	3		72.7258	1238	87.0441	17904	116.052	1630	135.922	1093	149.024	1988
4.068	208.097	[M+H]+	-0.71	C6H10O8	amine	3		48.8368	1586	54.8687	1495	70.065	3077	96.0804	7819	121.064	2217	139.122	2014	149.083	93143	150.087	5316	162.091	9334	165.139	1429	184.971	3250	185.929	2287	193.073	2263	203.938	4689	208.096	149585	208.154	3559	208.182	4299
6.116	218.211	[M+H]+	-0.12	C14H31NO2	alkylamine	3		49.8545	5892	57.0699	20565	70.065	27136	71.0853	22356	88.0754	116516	102.091	34542	106.087	126190	174.184	12142	200.2	168001	201.203	11826	218.212	5150790
2.277	224.113	[M+H]+	-0.86	C10H17NO6	amino sugar	3		54.9997	1524	62.06	3427	70.0649	1576	74.0597	23437	86.06	11150	96.0802	6823	97.028	1936	111.092	1880	126.054	1766	126.102	2031	128.07	3676	129.267	1135	139.122	2510	140.071	1263	154.132	2206	158.08	8804	170.081	2758	180.149	2659	188.091	24803	206.102	59146	207.104	2095
4.174	231.084	[M+Na]+	-1	C7H9O7N2P	sugar	3		78.2141	1267	81.8727	1130	84.9596	9942	137.213	1321	150.852	1326	174.901	7263	192.912	11820	194.945	1176	202.893	1444	210.922	3586	220.907	3834	230.161	1390	231.082	94609
2.653	233.026	[M+Na]+	-0.95	C10H19NO7	sugar	3		84.9596	1793	121.099	1293	129.26	1150	193.65	1078	216.087	1757	220.958	1296	227.939	1429	233.026	21014
6.493	246.243	[M+H]+	-0.588767	C10H13N5O4	alkylamine	3		57.0698	7327	70.0649	9604	71.0858	4307	85.1007	5167	88.0752	43544	102.091	13475	106.086	64842	202.214	6104	228.232	95810	229.233	7011	246.245	3609769
2.669	248.113	[M+H]+	-1.15	C17H17NO2	amino sugar	3		86.06	4353	87.0433	1928	88.0386	1172	90.7937	1291	97.0281	1562	98.06	5512	104.07	1920	116.07	3756	128.07	1696	147.013	1517	152.033	1357	155.019	1733	158.997	1278	173.028	1340	179.68	1244	182.081	6531	186.094	6163	194.082	2094	218.875	1402	229.105	7826	230.102	41909
4.167	253.07	[M+H]+	-1.60286	C18H30O3	polyphenol	3		88.5181	1253	95.082	1356	163.039	8795
3.949	262.128	[M+H]+	-1.4929	C11H19NO7	mycosporine	2	b	72.0807	4313	93.4031	1538	102.091	1659	110.264	1144	118.086	4238	127.039	2315	130.086	3649	193.269	1277	198.111	1464	216.124	13999	234.137	2569	244.12	13663	262.128	11092
2.63	265.023	[M+H]+	2.69	C13H10O7	organic phosphorus	3		51.9061	1735	84.9597	9424	98.9759	1605	102.971	1383	104.107	1635	124.113	1289	143.001	4082	153.528	1499	158.997	3087	161.011	2166	162.533	1959	166.982	1732	176.04	24722	177.009	2117	178.982	1482	185.043	3916	196.99	2506	201.008	2545	206.976	3225	209.051	1429	219.018	33343
2.67	266.123	[M+H]+	-1.02	C18H30O2	amino sugar	3		69.0334	2060	81.034	1744	86.0599	26187	87.0442	12687	97.028	5818	98.0599	22397	98.9745	1719	104.07	22150	109.029	2982	116.07	29746	127.039	3687	128.07	9078	140.071	4418	144.066	4772	144.982	3483	145.049	2096	146.08	5588	152.071	4966	158.081	4562	158.996	6286	162.076	5666
2.404	266.16	[M+H]+	-1.16	C6H12O7P2	amino sugar	3		81.9065	1236	95.085	2466	97.1005	1432	104.107	3984	111.116	1289	195.023	1354	238.03	2467	256.045	1422	265.239	4477	266.159	218808
5.5	268.104	[M+H]+	-0.563911	C18H19NO2	adenosine	1	standard	53.2953	1803	57.0699	1973	71.0859	1655	79.9055	1360	81.07	2078	83.086	1636	86.5056	1343	95.085	4028	109.101	3058	115.039	1719	133.049	2983	136.063	485988	137.066	14884	149.083	2361	152.056	3448	223.753	1358	267.252	2077	268.104	51925
7.458	268.133	[M+H]+	0.05	C7H12O7P2	amine	3		56.7672	1617	77.0388	1577	81.0699	1646	103.054	3018	121.065	112591	122.068	5395	131.048	443569	132.052	22204	138.092	4200	148.076	5304	174.09	1625	192.362	1362	234.9	2333	252.91	2666	268.131	53958
9.943	277.216	[M+H-H2O]+	-0.739262	C10H18N2O8	8-(3-octa-2,5-dienyloxiran-2-yl)octanoic acid	2	b	62.4873	1573	67.0543	3506	69.0694	1292	73.555	1153	79.0539	2171	81.07	4151	83.086	1511	93.07	6267	95.085	4707	103.039	1241	107.085	6456	109.101	3334	117.071	1584	121.101	9436	131.084	1366	133.101	3012	135.116	12189	147.116	1288	149.133	6168	159.117	1301	161.131	1339
2.989	278.123	[M+H]+	-1.22509	C19H21NO2	amine	3		61.8112	1402	67.8826	1192	90.3845	1048	113.405	1215	116.071	3359	119.47	1151	128.07	4785	149.024	2681	232.119	4587	242.103	11013	249.029	1395	260.111	27986	261.117	1665	278.123	1464
6.727	279.05	[M+H]+	-0.415153	C12H16O8	polyphenol	3		57.0699	2344	69.2019	1392	80.9474	1440	105.033	111928	106.037	5454	112.763	1255	142.268	1276	149.023	6220	199.143	1199	279.05	11059	279.095	5112	279.157	2795	279.201	9598	279.252	5318
10.6	279.232	[M+H]+	-0.618371	C15H23NO6	linoleinic acid	2	b	57.0699	2026.48	67.0543	5783.85	81.0698	11984.8	95.0856	13503.9	109.101	5992.7	123.117	5140.05	137.133	3413.96	149.022	10519.8	173.132	795.272	209.152	354.421	243.21	45.7851	261.223	299.811
2.396	280.995	[M+Na]+	0.24	C18H24N2O3	organic phosphorus	3		81.0332	2418	85.0282	1668	90.9476	1710	109.028	7224	118.942	1581	120.958	1651	130.94	1570	132.959	1763	136.953	3483	148.952	3510	156.958	1914	158.936	4432	158.974	6510	159.993	2110	160.952	3229	169.967	5072	170.976	9133	174.968	6647	176.986	2222	178.965	1466	183.05	1359
7.729	282.149	[M+H]+	-0.5	C11H15O7NP	amine	3		89.0591	3659	94.0317	1198	107.085	1421	121.065	33227	131.049	75895	132.052	3372	133.086	1418	152.108	18867	155.081	2088	162.092	6099	263.166	1546	276.019	1258	281.172	2877	281.212	3024	282.149	45823	282.223	34583	282.28	1722
2.948	292.995	[M+Na]+	0.9	C19H21NO4	organic phosphorus	3		83.0496	2301	90.9476	1814	95.0483	2261	111.044	2806	118.942	3488	121.028	9732	129.054	1480	136.953	4566	139.04	4543	140.965	1520	150.983	6157	156.958	2041	156.994	8940	158.975	5757	166.979	8207	168.997	2150	171.983	2219	176.983	2826	182.975	2668	184.956	3254	184.989	19055
2.521	295.113	[M+H]+	-0.84	C18H16O6	amino sugar	3		81.0332	5433	87.055	19466	97.7877	1584	99.0433	1562	127.039	3135	133.06	20088	134.059	1511	143.058	2058	145.06	24697	150.054	4173	165.065	4066	167.08	5340	179.083	2870	194.046	15617	195.076	3583	197.09	9857	199.072	2658	200.057	2191	211.072	160533	212.075	10115	213.086	4480
9.099	296.164	[M+H]+	-0.72	C12H24N4O7	amine	3		56.061	1600	131.048	170568	132.052	9598	135.08	92632	136.083	5414	166.122	70570	167.127	3687	218.906	1462	296.165	39858
4.175	311.073	[M+Na]+	-1.13189	C19H18O6	sugar	3		71.9567	2016	72.4051	2070	125.221	1800	154.63	1755	185.04	2871	229.525	1887	251.986	1839	299.53	2136	308.771	2090	311.077	397397
4.07	314.16	[M+H]+	-0.84375	C18H16O7	amino sugar	3		85.0284	9900	97.0281	1779	121.065	520176	122.068	29989	127.039	3603	145.049	2245	152.108	77857	153.111	5956	314.163	157609
5.491	317.186	[M+H]+	-0.95	C18H16O7	amine	3		86.2779	1382	150.091	31996	151.095	1614	168.101	3057	317.153	1441
4.179	327.047	[M+Na]+	-1.13	C11H16O13	organic phosphorus	3		98.9842	3460	174.992	450
6.854	328.154	[M+H]+	-0.11	C16H23NO8	amine	3		89.0591	2867	98.9841	1228	121.065	40396	122.068	1767	145.029	9207	152.108	17662	177.054	226850	178.057	15195	178.085	5301	208.096	11486	299.058	2781	314.076	2409	328.154	146036	328.282	4931
9.733	329.102	[M+H]+	-0.43	C19H18O7	polymethoxyflavone	3		61.7647	1582	91.6831	1238	98.9841	4220	199.126	1293	228.116	1402	243.197	1198	296.068	5524	314.076	12148	328.382	1720	329.105	190475	329.235	17195
7.247	329.102	[M+H]+	-0.179022	C19H18O7	5-Hydroxy-7,3',4'-trimethoxyflavone	2	c,d	71.4906	1390	98.9841	2132	130.145	1249	144.205	1442	144.316	1374	268.073	3617	273.427	1422	299.051	1470	314.075	7381	329.105	84504
2.345	337.172	[M+H]+	-0.551771	C19H18O7	amino sugar	3		60.0497	1606	60.0559	2870	70.0651	8707	101.452	1236	107.667	1228	112.087	7969	114.101	2282	131.128	1906	139.466	1221	158.093	1495	173.137	2594	175.118	6101	198.114	1560	242.104	2025	257.161	7633	260.112	2834	314.578	1264	319.163	5038	337.172	52556
8.653	343.117	[M+H]+	-1.22304	C12H25NO11	5,7,8,4'-tetramethoxyflavone	2	c,d	73.2845	12404	228.124	15629	281.082	27489	282.086	491129	283.091	55049	299.088	170045	300.097	23584	309.077	23290	310.084	193827	311.09	49235	313.069	321440	314.076	22359	327.086	118496	328.096	873468	329.098	110473	332.464	11822	343.115	10960742
8.064	343.117	[M+H]+	-0.89	C12H22O11	3',4',5,7-tetramethoxyflavone	1	standard	133.086	2064	228.12	2429	240.233	5266	299.088	2303	313.069	133269	314.077	12029	327.085	3206	328.096	97559	329.1	12153	343.115	1692994
8.193	345.097	[M+H]+	-0.85	C18H26N2O6	hydroxy-polymethoxyflavone	3		81.9519	1259	89.0591	5179	95.9639	1256	111.494	1350	125.486	1178	133.086	4865	172.42	1255	173.969	1244	228.129	1468	271.763	1269	312.061	5089	330.075	13056	331.6	1275	344.117	3863	345.1	145951
8.4	345.097	[M+H]+	-0.24	C19H18O8	polymethoxyflavone	3		51.6782	1943	89.059	4481	133.086	5045	177.113	1499	245.754	1513	284.07	2574	297.038	7062	298.048	1589	312.061	13186	315.047	26309	316.05	3059	330.074	41323	331.078	4512	344.117	2663	345.1	503224
4.172	357.066	[M+H]+	-0.37	C20H20O8	sucrose	2	e	92.499	1297	127.039	1411	129.003	3694	147.015	4087	155.018	3451	167.018	2384	171.015	1457	173.03	2974	183.013	3813	184.392	1247	185.031	4821	189.026	2937	203.039	1412	209.029	1263	213.026	4941	231.035	16471	232.038	2398	233.03	2520	239.043	1603	247.488	1319	249.048	3440
5.494	358.149	[M+H]+	-0.807623	C20H20O8	amino sugar	3		55.1808	1601	70.0656	1739	85.0281	3196	118.343	1312	127.039	1639	150.091	1971	151.701	1388	179.033	4725	179.071	10076	196.097	71673	197.1	4141	228.128	2159	244.239	1359	358.146	15177
9.139	359.112	[M+H]+	-0.49	C19H20O9	5-demethylsinensetin	2	k	85.8552	1992	90.2085	2177	108.248	1920	120.336	2037	142.301	1852	197.087	1963	298.085	5362	315.088	2176	326.079	59442	327.085	7463	343.083	11415	344.087	115785	345.093	15987	359.116	1784656
10.249	359.112	[M+H]+	-0.43	C17H25N3O8	gardenin B	2	c,d	63.9514	1564	228.124	1979	298.085	3728	311.055	13551	326.079	19227	327.085	2761	329.068	41714	330.067	4212	344.087	52418	345.092	6291	358.365	5236	359.115	669475
7.135	359.112	[M+H]+	-0.43	C20H16O9	isomer of gardenin B	3		101.511	1234	154.609	1372	270.236	1340	290.252	1404	298.085	1763	303.904	1120	326.079	18087	327.078	2991	344.087	44305	345.095	6286	348.927	1255	359.116	327750
7.58	359.112	[M+H]+	-0.37	C21H22O8	isomer of gardenin B	3		55.5102	1744	69.373	1361	144.451	1368	162.007	1329	228.137	1857	298.085	2464	311.057	2259	329.068	25834	330.068	2876	344.087	38923	345.093	4945	359.116	150358
2.974	360.15	[M+H]+	-0.973496	C19H33NO9	amine	3		55.5901	1585	85.028	1661	127.039	1306	145.051	2107
2.96	365.105	[M+H]+	-0.6	C22H24O9	sugar	3		69.7714	1237	185.043	84479	186.044	3197	203.053	149127	204.057	5582	286.628	1379	305.243	1352	320.564	1492	365.106	267878
5.477	367.186	[M+H]+	-0.964857	C22H24O9	amino sugar	3		58.0653	186055	59.0684	2785	160.075	18799	205.132	4863	236.01	5088	322.127	44107	323.13	4466	367.184	44158
8.129	373.128	[M+H]+	-1.11	C20H18O10	sinensetin	1	standard	311.09	34483	312.1	692934	313.104	93620	320.868	18638	329.104	248162	330.104	21052	339.091	39927	340.09	223947	341.102	77475	343.084	480472	344.086	44268	347.935	19291	357.097	220684	358.105	1239900	359.109	134681	373.127	17444394
9.186	373.128	[M+H]+	-1.09	C16H23O11P	tangeretin	1	standard	123.904	34247	294.09	32695	297.074	52780	311.09	39295	312.101	294623	313.103	54375	325.072	312851	326.646	33929	329.098	55124	340.09	76453	343.085	3872904	344.088	413348	358.105	4940558	359.108	632792	373.127	21675290
8.638	375.107	[M+H]+	-1.11	C26H30O8	skullcapflavone II	2	b	314.076	7217	327.05	22807	342.072	28038	343.077	4227	345.061	67775	346.064	7025	360.082	89410	361.086	10484	374.098	4710	375.108	1257946
8.306	375.144	[M+H]+	-0.76	C28H34O9	5,6,7,3′,4′-Pentamethoxyflavanone	2	j	106.861	1274	155.901	1356	191.072	13027	211.061	254705	212.062	18047	284.514	1269	333.135	2373	374.132	7826	375.143	35024
4.176	389.016	[M+Na]+	-0.88	C28H36O10	organic phosphorus	3		101.261	1447	127.039	1211	139.306	1175	186.968	1882	198.967	10572	216.978	5321	234.991	13859	240.977	4561	252.978	9007	262.987	2246	264.98	6721	276.98	3567	282.993	4611	294.988	4770	325	1687	343.01	15612	344.018	1676
8.161	389.123	[M+H]+	-1.03	C30H41NO9	isomer of demethylnobiletin	3		89.0599	7492	133.086	5511	359.074	15437	374.096	10604	375.099	2083	375.229	1409	389.123	152804
8.778	389.123	[M+H]+	-0.51	C26H28O14	isomer of demethylnobiletin	3		89.0591	8573	133.086	7349	177.111	2533	228.129	2149	328.096	3310	331.078	3498	356.088	39921	357.09	4616	359.073	7634	373.092	3034	374.098	41467	375.099	3945	389.124	504038
9.681	389.123	[M+H]+	-0.53	C29H38O10	5-demethylnobiletin	1	standard	51.5994	3396	89.0591	7706	108.514	3136	133.086	4717	227.057	4107	328.096	10078	341.063	48954	342.064	4032	356.087	59520	357.09	5792	359.075	150446	360.08	13176	373.092	10365	374.098	172690	375.1	19493	389.124	2517484
7.758	389.123	[M+H]+	-0.3	C27H32O14	3'-demethylnobiletin	2	d	89.0594	6421	133.086	6529	177.111	1542	181.763	1383	328.089	4138	341.064	2866	359.075	37176	360.082	3302	374.098	45377	375.099	4698	389.124	225497	389.274	11832
6.178	393.118	[M+H]+	-0.7195	C30H37NO11	polyphenol	3		105.033	611	249.076	355
5.51	400.171	[M+H]+	-0.81044	C27H30O15	amino sugar	3		50.3445	1810	61.14	1640	70.0651	40667	112.087	36052	179.068	1438	179.463	1157	193.45	1287	221.092	1498	238.119	85931	239.125	6478	299.343	1351	391.058	1663	400.175	216517
6.736	401.087	[M+H]+	-0.48	C28H34O14	polyphenol	3		85.7615	1217.01	88.7369	1293.42	105.034	172784	193.921	1516.77	251.054	3846.61	279.048	7753.97	351.504	1329.58	361.839	1307.08	380.187	1185.31	398.731	1235.97	401.083	5657.08
8.638	403.138	[M+H]+	-1.21	C28H32O15	nobiletin	1	standard	70.0628	25423	70.0635	62433	70.0642	93042	70.0649	94923	70.0656	65579	70.0663	27012	94.6588	33188	94.6599	59744	94.661	71161	94.6621	58663	94.6632	30691	108.473	34795	108.474	60098	108.476	69227	108.477	56557	108.479	30919	228.12	40746	228.124	85758	228.128	115310	228.132	107506	228.137	69811
8.486	403.139	[M+H]+	-0.544292	C34H51N7O7	irigenin trimethyl ether	2	b	174.165	1288.57	327.088	1236.27	355.083	3939.41	357.1	1635.43	369.095	5686.52	370.102	10880.7	373.095	23884	374.101	2212.14	387.107	10918.2	388.115	21867.1	389.118	3675.43	403.136	309635
8.568	405.154	[M+H]+	-1.61	C35H60O14	hydroxy-polymethoxyflavanone	3		93.2352	1311.17	151.074	1813.77	167.033	1981.44	191.071	36532.4	211.024	1895.53	212.114	1661.85	226.049	21697.3	228.124	1597.27	241.07	903205	242.076	57109.7	244.055	5031.78	343.115	2802.63	345.131	6249.74	356.078	2733.12	357.089	1976.4	363.145	2850.6	373.092	5082.6	374.097	44687.5	375.098	18598.4	388.112	2832.88	39719.3	390.12
9.835	405.154	[M+H]+	-0.35	C33H40O18	1-(2-Hydroxy-3,4,5,6-tetramethoxyphenyl)-3-(3,4,5-trimethoxyphenyl)-2-propene-1-one	2	k	61.7029	1617	118.081	1256	122.484	1282	133.592	1253	139.743	1214	161.033	1239	191.071	4185	221.864	1170	226.049	2848	241.07	104679	242.073	6940	283.8	1405	404.145	3950	405.149	10884
8.135	411.084	[M+Na]+	-1	C38H34N6O12	polyphenol	3		58.5077	1561	72.0675	1483	76.4207	1429	150.63	1490	208.88	1406	254.258	1450	362.896	1229	411.092	4910
9.219	419.133	[M+H]+	-0.95	C38H42O18	5-Hydroxy-3,6,7,8,3',4'-hexamethoxyflavone	2	a	54.6793	1804	58.8158	1796	228.133	1966	361.093	3420	371.076	6380	386.102	15215	387.104	1888	389.087	97715	390.095	10380	404.106	118881	405.112	14657	419.135	476899
10.016	419.134	[M+H]+	-0.23	C41H62N8O8	gardenin A	1	standard	90.7956	1249	101.212	1189	102.842	1279	319.012	1517	389.087	4684	404.115	3248	419.134	29724
7.04	420.222	[M+H]+	-0.86	C19 H33 N O9	amine	3		55.4669	1508	81.0699	3552	137.132	1619	228.124	2106	234.39	1400	347.266	1319
9.007	433.149	[M+H]+	-0.76	C22 H24 O9	3, 5, 6, 7, 8, 3', 4'-Heptamethoxyflavone	2	d	89.0591	14121	133.086	7711	228.137	7981	354.11	7618	357.098	10958	369.101	7587	372.116	20753	375.108	10332	385.091	107823	386.091	10534	387.104	15267	389.124	7418	399.11	22433	400.116	76538	401.118	11792	403.103	1055576	404.106	129432	417.121	91444	418.127	921859	419.125	126651	433.15	4157385
6.398	433.149	[M+H]+	-0.55	C22 H24 O9	polyphenol	3		71.0491	1523	85.0281	1182	89.06	4904	133.086	3176	195.03	3387	207.822	1396	219.03	1423	220.836	1247	228.12	1553	245.043	1496	263.058	6903	283.176	1298	287.095	2286
6.184	437.18	[M+H]+	-0.67	C22 H28 O9	polyphenol	3		61.2813	1786	93.07	3926	109.101	1518	121.1	10984	123.019	1385	127.039	2293	131.324	1214	137.095	1083	139.04	18589	149.096	3460	151.039	1685	163.039	11619	169.05	2450	177.054	2556	179.071	2231	181.049	2262	193.05	1743	205.047	5047	217.047	2375	229.049	3688	247.059	4488
6.825	441.079	[M+Na]+	-0.29	C20 H18 O10	polyphenol	3		105.033	4050	125.256	1172	141.902	1414	145.026	2174	291.049	15459	292.048	1557	319.041	8395	423.067	3475	441.083	36217
2.401	445.086	[M+Na]+	-2.35	C16 H23 O11 P	organic phosphorus	3		55.1544	1528	90.4229	1535	149.064	1315	219.019	1289	237.028	3329	265.021	28225	268.184	1258	283.033	22666	388.553	1215	399.081	4202
8.062	471.201	[M+H]+	-0.99	C26 H30 O8	limonin	2	f,g,h	69.07	2053	81.0332	1690	83.7171	1417	88.1607	1385	95.0129	7530	95.0494	2585	121.065	1561	130.827	1387	133.064	1917	135.081	1562	137.405	1187	147.08	1683	161.06	59330	162.064	1919	173.061	1528	175.076	5159	175.113	2517	185.058	1867	187.076	6078	197.097	1506	201.094	1512
8.384	515.227	[M+H]+	-0.28	C28 H34 O9	nomilin	2	g,h	71.0125	1505	95.0125	6666	95.0494	3337	111.081	1621	133.064	1469	135.081	1819	161.06	44754	162.064	3087	163.074	1976	171.117	1543	175.074	6711	177.091	1612	177.128	1407	179.034	1326	185.131	1667	187.075	10006	195.102	1742	197.097	1628	201.09	1515	203.07	2240	205.048	9693
7.906	533.238	[M+H]+	-0.9	C28 H36 O10	limonoid	3		95.0125	1892	101.991	1521	161.06	13810	167.488	1144	187.076	2401	215.106	1693	341.207	2901	351.2	2122	367.183	1381	369.203	5186	411.212	1503	515.229	1975
7.922	540.15	[M+Na]+	1.16	C26 H23 N5 O7	amine	3		89.0601	2811	91.9451	1293	93.3739	1223	105.034	58949	106.037	2406	106.529	1216	113.108	1223	125.129	1176	133.086	1621	200.953	1554	251.056	4298	279.05	5583	355.073	1192	445.093	1320	513.018	1428
8.385	560.285	[M+H]+	-0.681468	C30 H41 N O9	amine	3		81.6321	1252	89.0601	1743	94.5186	1647	133.086	1403	183.544	1369	193.486	1337	314.176	1135	503.538	1500
5.815	565.155	[M+H]+	-0.79	C26 H28 O14	polyphenol	3		87.0437	16488.9	89.0597	174165	131.071	7777.35	133.085	160756	158.24	2717.77	169.133	3154.29	175.097	7239.04	177.112	51263.1	221.138	7650.54	265.163	3047.84	268.08	2612.28	313.072	6332.34	433.113	14668.4	547.33	11094.1	565.159	11664.7
8.835	569.235	[M+Na]+	-0.79	C29 H38 O10	polyphenol	3		97.6716	1309	133.086	1967	168.539	1234	249.109	1431	337.797	1299	460.085	1453	465.224	18965	466.225	3289	498.996	1375	509.217	11318	510.224	1467	525.244	26406	526.244	4145	568.476	3702	569.241	216952
5.988	581.186	[M+H]+	-0.53	C27 H32 O14	isonaringin	1	standard	61.7565	1671	69.0336	11135	71.0492	57003	72.0521	1683	75.0438	1932	83.0496	2415	85.0283	79345	86.0312	2262	111.044	1746	129.054	34975	145.049	2223	147.043	2595	147.065	6227	153.02	6354	171.028	3127	195.03	27126	196.031	1760	219.031	11314	228.116	1629	245.048	5192	261.041	2155
6.526	588.244	[M+H]+	0.08	C30 H37 N O11	amine	3		85.0281	2027	97.028	1345	103.039	3255	109.029	1815	121.065	2685	127.039	8217	131.048	12006	145.049	3581	152.108	5582	187.06	1900	282.148	140331	283.153	15668	296.865	1455	396.196	1775	444.203	1473	458.207	2399	549.005	1350
5.83	595.165	[M+H]+	-0.2	C27 H30 O15	apigenin 6,8-digalactoside	2	b	76.724	1443	97.058	1221	110.192	1176	277.734	1192	295.061	2533	307.058	4108	325.069	16678	326.072	2208	328.59	1524	337.075	8310	338.074	1641	349.068	3373	355.08	11047	361.069	1741	379.081	20794	380.086	2773	391.084	8249	403.084	5497	409.096	17604	410.093	2216	421.089	14091
6.398	595.202	[M+H]+	-0.62	C28 H34 O14	neoponcirin	1	standard	69.0335	4120	71.0492	37406	72.0528	1389	75.0438	1832	83.0487	1506	85.0283	59504	87.0443	2041	89.0591	1428	109.152	1549	127.039	1412	129.054	24238	147.065	3243	153.004	1395	153.016	7930	161.06	3246	171.028	1822	195.03	28759	196.031	2077	219.026	10532	228.124	2729	245.043	5565
6.284	609.181	[M+H]+	0.118074	C28 H32 O15	isomer of diosmin	3		85.0281	4272	89.06	1485	103.039	4149	127.039	7329	131.402	1252	145.049	4736	153.019	4203	177.054	3950	195.029	20047	196.034	2119	219.03	3637	243.029	2476	261.041	9249	279.05	1874	294.915	1294	301.072	7867	302.072	12823	303.084	19401	304.088	1760	327.085	5607	345.092	4400
6.112	653.171	[M+H]+	-0.47	C29 H32 O17	flavone	3		69.0335	5078	73.0283	2293	81.0332	3458	85.0284	33952	89.0591	1694	91.0393	4634	97.0283	18124	99.0436	7906	103.039	30810	109.028	10681	127.039	70999	128.042	1823	145.049	27613	163.059	3302	169.05	1788	187.06	15681	205.072	1730	271.081	5443	332.057	4888	347.08	533024	348.076	50786
5.944	655.186	[M+H]+	-0.7	C29 H34 O17	flavone	3		71.049	5156	85.0282	9054	104.496	1474	107.57	1210	120.854	1451	129.054	3016	174.676	1350	228.132	2014	262.94	1235	347.079	105482	348.084	8894	599.366	1640	640.931	1724
7.68	670.393	[M+H]+	0.36	C34 H51 N7 O7	amine	3		84.2605	1267	86.0964	1945	115.087	1812	120.987	1252	138.174	1309	144.28	1345	150.554	1315	169.098	3012	186.124	1904	202.668	1197	205.097	1557	240.135	7654	276.135	3975	282.177	1230	297.154	6518	318.18	5506	361.225	2520	373.188	1569	389.216	5859	415.237	3189	416.233	9923
6.728	681.203	[M+H]+	-0.22	C31 H36 O17	flavone	3		85.0281	2377	88.3278	1393	97.6948	1220	103.039	1525	105.442	1448	109.029	1647	120.064	1331	127.039	5839	128.101	1490	145.049	2060	160.548	1245	288.555	1600	345.062	2466	360.082	2951	375.108	547822	376.113	62951	572.698	1437	681.208	7076
6.531	697.197	[M+H]+	-0.24	C31 H36 O18	flavone	3		85.0282	3021	97.0281	1395	103.039	2707	103.253	1355	127.039	6170	136.717	1638	145.049	2150	187.061	1218	274.806	1535	389.124	3009	390.121	4307	391.104	109549	392.108	11745	690.776	1430
7.019	704.397	[M+H]+	-0.63	C35 H60 O14	lipid	3		78.6461	1212	86.0962	5954	113.207	1174	156.911	1289	181.184	1224	185.128	1785	192.049	1205	227.176	1703	228.108	1486	228.133	3365	249.124	1673	256.128	2794	284.197	2399	288.138	1538	306.149	5283	318.18	3839	344.202	1801	346.452	1250	369.22	1302	389.226	1815	391.234	3386
6.689	725.229	[M+H]+	-0.01	C33 H40 O18	flavone	3		127.039	1681	163.057	1292	225.097	1492	362.265	1367	370.09	1314	389.086	1633	404.105	2934	419.133	125102	420.134	17706
8.65	767.23	[M+H]+	-0.818055	C38 H34 N6 O12	amine	3		140.438	3446	228.129	9419	335.049	7928	350.073	50954	351.081	5048	365.098	1488296	366.105	148840	395.071	64800	396.073	3339	410.093	139792	411.102	13180	425.123	1319978	426.125	151848	463.003	3535	466.141	5302	729.43	3256
6.388	781.219	[M+H]+	0.39	C35 H40 O20	flavone	3		85.0282	7374	97.028	7372	99.0445	3491	103.039	8494	109.029	4632	127.039	31801	145.049	11928	163.062	1467	187.06	7647	271.081	4258	289.092	1662	316.064	1755	331.078	170851	332.085	16288	494.754	1819
6.531	787.244	[M+H]+	0.07	C38 H42 O18	sugar derivative	3		93.7672	1440	126.197	1147	169.163	1339	177.054	13870	228.132	1964	323.108	3839	586.094	1376
8.242	795.476	[M+H]+	-0.13	C41 H62 N8 O8	Cyclo(glycylglycylleucylleucylleucylprolylprolylphenylalanyl)	2	e	86.0964	2159	98.06	2457	120.08	5147	126.055	3587	138.127	5249	183.148	2096	195.112	3763	211.142	3999	212.141	8085	217.136	1519	227.176	2095	228.129	3004	245.126	2483	251.209	1750	262.118	2054	284.197	2525	302.149	2241	307.2	3185	313.222	1751	314.19	4352	324.228	2221
6.237	797.213	[M+H]+	-0.02	C35 H40 O21	polyphenol	3		85.0275	3201.98	97.0283	2509.15	103.039	3955.79	109.029	2018.62	127.039	15706.6	145.049	6477.36	187.06	2897.58	271.079	2162.1	347.076	37159.7	348.08	3826.75	399.374	1309.34
[truncated: 288 more columns]
